# Supplementary material for: New Cytoplasmic Virus-Like Elements (VLEs) in the Yeast Debaryomyces hansenii
Source: Toxins (Basel). 2021 Sep 1;13(9):615. doi: 10.3390/toxins13090615 (PMC8472843; doi:10.3390/toxins13090615)
Supplement: Supplementary file 1 [file toxins-13-00615-s001.zip]

Archive with 1 entries (1 files):
- toxins-1328054-supplementary.pdf
